# Supplementary material for: Triptolide Reduces Cholesterol Synthesis and Alleviates Neuroinflammation by Inhibiting CD33 in Alzheimer’s Disease Development and Progression
Source: Biology (Basel). 2026 May 22;15(11):818. doi: 10.3390/biology15110818 (PMC13255628; doi:10.3390/biology15110818)
Supplement: Supplementary file 1 [file biology-15-00818-s001.zip]

Archive with 3 entries (3 files):
- ARRIVE_20260430.pdf
- Author Checklist - Full.pdf
- WB_Original Bands.pdf
